# Supplementary material for: Analytical Characterization of the Intercalation of Neutral Molecules into Saponite
Source: Molecules. 2022 May 10;27(10):3048. doi: 10.3390/molecules27103048 (PMC9143227; doi:10.3390/molecules27103048)
Supplement: Supplementary file 1 [file molecules-27-03048-s001.zip]

Archive with 1 entries (1 files):
- molecules-1696944-supplementary.pdf
